# Supplementary material for: Synthesis and Characterization of Benzene- and Triazine-Based Azo-Bridged Porous Organic Polymers
Source: Polymers (Basel). 2023 Jan 1;15(1):229. doi: 10.3390/polym15010229 (PMC9824540; doi:10.3390/polym15010229)
Supplement: Supplementary file 1 [file polymers-15-00229-s001.zip]

Archive with 1 entries (1 files):
- polymers-2132846-supplementary.pdf
